# Supplementary material for: Elimination of substances from the brain parenchyma: efflux via perivascular pathways and via the blood–brain barrier
Source: Fluids Barriers CNS. 2018 Oct 19;15:30. doi: 10.1186/s12987-018-0113-6 (PMC6194691; doi:10.1186/s12987-018-0113-6)
Supplement: Supplementary file 1 — Additional file 1. Spreadsheet to be used in fitting the carrier equations described in Appendix 4 to the data reported by Betz et al [327]. A number of fits are provided that can be inspected using Microsoft Excel. Generation of additional fits requires use of the Solver Add-in. [file 12987_2018_113_MOESM1_ESM.xls]

## Sheet: Worksheet
		Tapp*Cp/(Kapp+Cp)							influx		TKa*Cpf*(1+Cbf/Rb)/(K1a*K2a+K1a*Cbf+K2a*Cpf+Cbf*Cpf/Kinh)					net	TKa*(Cpn-Cbn)/(K1a*K2a+K1a*Cbn+K2a*Cpn+Cbn*Cpn/Kinh)
Influx data from Betz et al 1975, Biochim. Biophys. Acta 401, 416-428																									Restart with initial	Force Kinh to
Cb data from Betz et al 1974 Brain Res. 67, 307-316									Fits done in sequence Q to L then R to Z, with starting value chosen as previous fit. First fit started from							2,20,2,3,50 weight ratio 1								ignores net flux	setting but weight	100
												<---------	forces net to be same for steady state				favours fitting influx data ------->							fit	ratio 0
									TKa	2.79963	2.17519	2.17709	2.33663	2.44975	2.64064	2.79963	2.96717	3.26675	3.69775	4.65442	8.67478	10.1972	12.2095	12.4935	12.624	11.6767	10.9773	2.46722
Cisf / mM	Cb	6.11	16.8	26.3	43.9	56			Rb	19.7022	24.804	24.7933	23.1365	22.1025	20.6216	19.7022	19.1518	19.1919	20.1201	22.7674	35.2902	37.4259	39.8684	40.2014	39.8846	36.7521	33.6391	25.38
Kapp / mM	Kapp	8.46	11.2	17.7	28.2	37.7			K1a	1.90699	1.33956	1.34144	1.48271	1.58586	1.7631	1.90699	2.0424	2.22363	2.41622	2.75857	3.72853	4.13406	4.63344	4.69996	4.75382	4.64209	4.60853	1.48487
Tapp / µmol/g/min	Tapp	1.61	1.84	2.21	2.68	3.83			K2a	2.37942	1.90961	1.91079	2.03386	2.11968	2.26217	2.37942	2.50336	2.72902	3.05645	3.77557	6.68346	7.70216	9.00838	9.1896	9.26334	8.61673	8.11853	2.14698
									Kinh	62.0886	2037.8	2037.26	247.512	146.338	83.928	62.0886	50.7693	43.916	42.4205	45.9303	1843.55	1.95859e+07	1.95859e+07	1.95859e+07	526.934	100	50	2000
Data not used from Betz et al 1973 Am. J. Physiol. 225, 586-592 indicates that for low Cisf									weight ratio	1	1000	100	10	5	2	1	0.5	0.2	0.1	0.05	0.02	0.01	0.001	0	0	0	0	1
	Kapp is 8.26 mM and Tapp is 1.75 µmol/g/min i.e. the same as for Cisf=6.11 mM								AvsqinfluxErr	0.0039781	0.0047131	0.00471175	0.00441751	0.00425825	0.00406999	0.0039781	0.00392557	0.00387526	0.00381713	0.00370127	0.00335854	0.00328712	0.0032533	0.00325278	0.0032654	0.00332135	0.00340119	0.00457859
	in the Betz et al 1975 data.								AvnetfluxErr	0.000162069	2.47158e-07	2.54408e-07	1.46605e-05	3.771e-05	9.77931e-05	0.000162069	0.000235437	0.000400574	0.000832787	0.00256792	0.0143995	0.0191843	0.0256438	0.0265584	0.0269638	0.0238978	0.0215373	6.59162e-05
									weightedAvErr	0.00207008	4.9553e-06	4.69029e-05	0.00041492	0.000741133	0.00142186	0.00207008	0.00269553	0.00329614	0.00354583	0.0036473	0.00357503	0.00344451	0.00327567	0.00325278	0.0032654	0.00332135	0.00340119	0.00232225
									AvErr per point	0.00344147	0.00405035	0.0040492	0.00379836	0.00366474	0.0035114	0.00344147	0.00340665	0.00338663	0.00339746	0.00354189	0.00491118	0.00552265	0.00640197	0.00653014	0.00659799	0.00621491	0.00595158	0.003944
Table 1	Experimental data
	Influx as measured as a function of Cp and Cisf (=Cb)							Table 2	fitted values
	Cisf / mM	6.11	16.8	26.3	43.9	56			Cbf	6.11	16.8	26.3	43.9	56		Table 3
	Cp / mM	6	17	26	44	56			Cpf	6	17	26	44	56		Squarred relative errors =		[(data-fit)/data]^2		count =	55
	2	0.307839	0.278788	0.224365	0.177483	0.192947			2	0.346925	0.247731	0.216818	0.191421	0.182491		0.0161206	0.0124098	0.00113149	0.00616706	0.00293677
	6	0.66805	0.64186	0.559494	0.470175	0.525858			6	0.70862	0.593067	0.54847	0.507863	0.492626		0.00368812	0.00577879	0.000388238	0.00642518	0.00399364
	10	0.872156	0.867925	0.797834	0.701571	0.802935			10	0.895305	0.822333	0.790217	0.758711	0.746281		0.000704506	0.00275932	9.11471e-05	0.00663355	0.00497857
	16	1.05315	1.08235	1.04926	0.970136	1.14115			16	1.05106	1.05084	1.05072	1.05061	1.05056		3.92427e-06	0.000847865	1.95372e-06	0.00688021	0.00630312
	20	1.13141	1.17949	1.17241	1.11203	1.32756			20	1.11577	1.15811	1.18044	1.20516	1.21579		0.000191269	0.000328626	4.68901e-05	0.00701263	0.00708779
	26	1.21474	1.28602	1.31487	1.28561	1.56327			26	1.18299	1.27858	1.33227	1.39452	1.42228		0.000683323	3.34631e-05	0.000174934	0.0071766	0.00813308
	30	1.25585	1.33981	1.38994	1.38144	1.69719			30	1.21554	1.34056	1.41304	1.49922	1.53841		0.00103047	3.19771e-07	0.000276218	0.00726807	0.00875251
	36	1.30364	1.40339	1.48156	1.5028	1.87083			36	1.25288	1.41487	1.51237	1.63195	1.6877		0.0015163	6.68824e-05	0.000432354	0.00738486	0.00958217
	40	1.32893	1.4375	1.53206	1.57185	1.97169			40	1.27243	1.4552	1.56747	1.70754	1.77375		0.00180788	0.000151536	0.000533972	0.00745179	0.0100775
	44	1.35036	1.46667	1.57601	1.63324	2.06267			44	1.28888	1.48994	1.61562	1.77479	1.85098		0.00207316	0.000251855	0.000631567	0.0075116	0.0105327
	50	1.37701	1.50327	1.6322	1.71355	2.18358			50	1.30919	1.53389	1.67746	1.86284	1.95301		0.00242573	0.000415056	0.000768905	0.00759026	0.0111494
									Cb as measured as a			Values in yellow shaded cells are net fluxes calculated for steady-state -- where they should equal CMRglc.								Note best fit to influx data is not best fit to constant CMRglc.
	Plot of the "data" for influx calculated from Betz et als values of Tapp and Kapp.								function of Cp.	Table 4	Net fluxes -- calculated															count =	9
									(Cpn-2)*14/50		Cbn	0	0.2	0.56	1.12	1.68	2.8	6.16	7.84	10.08	11.76	13.44	24	30	44	50		predictedTnet	sqrelativeerr
											Cpn
									Cb-ss		0	0	-0.113831	-0.279691	-0.469866	-0.607571	-0.79365	-1.05902	-1.12627	-1.18772	-1.22103	-1.24727	-1.33567	-1.36021	-1.39277	-1.4014
									0		2	0.602306	0.520366	0.388301	0.214825	0.0713609	-0.15209	-0.548279	-0.667348	-0.784266	-0.85119	-0.905782	-1.10306	-1.1618	-1.24269	-1.2647
									0.56		4	0.796752	0.73626	0.635305	0.495778	0.373989	0.171623	-0.230817	-0.364289	-0.501716	-0.583397	-0.651735	-0.91239	-0.994436	-1.11099	-1.14346		0.635305	0.000528297
									1.12		6	0.892831	0.845071	0.76394	0.648785	0.54528	0.366801	-0.0143772	-0.149216	-0.292805	-0.380536	-0.455356	-0.753252	-0.851352	-0.994507	-1.0352		0.648785	2.99383e-06
									1.68		8	0.950118	0.910636	0.842847	0.745036	0.655488	0.497317	0.142642	0.0113306	-0.132064	-0.221546	-0.299011	-0.618421	-0.727623	-0.890737	-0.937939		0.655488	7.24786e-05
									2.8		12	1.01526	0.985825	0.934661	0.85941	0.788994	0.660912	0.355214	0.235013	0.0990632	0.0116268	-0.0657468	-0.402357	-0.524393	-0.713838	-0.770334		0.660912	0.000277212
									6.16		24	1.08999	1.07293	1.04283	0.997557	0.954058	0.871985	0.659155	0.568189	0.459765	0.386698	0.31972	0	-0.128768	-0.344445	-0.41283		0.659155	0.000196837
									7.84		30	1.10628	1.09203	1.06682	1.02871	0.991867	0.921771	0.736325	0.655402	0.557613	0.490877	0.429102	0.12603	0	-0.216441	-0.286512		0.655402	7.02899e-05
									10.08		38	1.12038	1.1086	1.08771	1.05598	1.02516	0.966064	0.806898	0.736124	0.649501	0.589683	0.533796	0.2522	0.131341	-0.0816249	-0.152081		0.649501	3.91523e-07
									11.76		44	1.12772	1.11725	1.09864	1.07031	1.04272	0.989609	0.845175	0.780296	0.700331	0.644751	0.592553	0.325524	0.208814	0	-0.0699865		0.644751	6.39658e-05
									13.44		50	1.13337	1.1239	1.10707	1.08139	1.05632	1.00793	0.875332	0.815293	0.740884	0.688895	0.639868	0.385944	0.273298	0.0691696	0		0.639868	0.00024616
																											average	0.649908
										Table 5	Calculated Efflux
											Cbeff	0	0.2	0.56	1.12	1.68	2.8	6.16	7.84	10.08	11.76	13.44	24	30	44	50
											Cpeff
											0	0	0.113831	0.279691	0.469866	0.607571	0.79365	1.05902	1.12627	1.18772	1.22103	1.24727	1.33567	1.36021	1.39277	1.4014
											2	0	0.0636876	0.166335	0.301168	0.412675	0.586352	0.894289	0.986835	1.07771	1.12973	1.17216	1.32549	1.37115	1.43402	1.45112
											4	0	0.0466178	0.124419	0.231946	0.325802	0.481756	0.791897	0.894757	1.00067	1.06361	1.11628	1.31715	1.38038	1.47021	1.49522
											6	0	0.0380146	0.10259	0.194247	0.276631	0.418691	0.722087	0.829412	0.9437	1.01353	1.07308	1.31019	1.38827	1.50222	1.5346
											8	0	0.0328307	0.0891996	0.170532	0.244995	0.376519	0.671443	0.780633	0.89987	0.974277	1.03869	1.30429	1.3951	1.53073	1.56998
											12	0	0.0268858	0.0736191	0.142352	0.20667	0.323659	0.602882	0.712672	0.836847	0.916711	0.987383	1.29484	1.40631	1.57934	1.63095
											24	0	0.0199991	0.0552628	0.108315	0.159286	0.255458	0.50485	0.611443	0.738493	0.824112	0.902596	1.27724	1.42813	1.68086	1.76099
											30	0	0.0184888	0.051192	0.10064	0.148433	0.239372	0.47996	0.584945	0.711812	0.798392	0.878537	1.27173	1.43523	1.71603	1.80694
											38	0	0.0171787	0.0476477	0.0939205	0.138877	0.22506	0.457198	0.56042	0.686756	0.773998	0.855508	1.26621	1.44248	1.75308	1.85584
											44	0	0.0164947	0.0457924	0.0903887	0.133835	0.217452	0.444852	0.546999	0.672896	0.760403	0.842584	1.263	1.44675	1.77551	1.8857
											50	0	0.0159684	0.0443624	0.0876598	0.12993	0.211533	0.435125	0.536366	0.661838	0.749505	0.832176	1.26036	1.45031	1.79452	1.91116
										Table 6	Calculated Influx
											Cbinf	0	0.2	0.56	1.12	1.68	2.8	6.16	7.84	10.08	11.76	13.44	24	30	44	50
											Cpinf
											0	0	0	0	0	0	0	0	0	0	0	0	0	0	0	0
											2	0.602306	0.584053	0.554635	0.515993	0.484036	0.434262	0.34601	0.319487	0.293443	0.278536	0.266375	0.222431	0.209346	0.191329	0.186426
											4	0.796752	0.782878	0.759724	0.727724	0.699791	0.653379	0.56108	0.530468	0.498949	0.480216	0.464543	0.404761	0.385944	0.359212	0.351766
											6	0.892831	0.883085	0.86653	0.843032	0.821911	0.785492	0.70771	0.680195	0.650895	0.632993	0.617726	0.556939	0.536921	0.507709	0.499406
											8	0.950118	0.943466	0.932046	0.915568	0.900483	0.873836	0.814085	0.791963	0.767806	0.752732	0.739681	0.685871	0.667474	0.639995	0.632043
											12	1.01526	1.01271	1.00828	1.00176	0.995664	0.984571	0.958095	0.947685	0.93591	0.928338	0.921637	0.892484	0.881914	0.865507	0.860614
											24	1.08999	1.09292	1.09809	1.10587	1.11334	1.12744	1.16401	1.17963	1.19826	1.21081	1.22232	1.27724	1.29936	1.33641	1.34816
											30	1.10628	1.11052	1.11801	1.12935	1.1403	1.16114	1.21629	1.24035	1.26943	1.28927	1.30764	1.39776	1.43523	1.49959	1.52043
											38	1.12038	1.12578	1.13535	1.1499	1.16403	1.19112	1.2641	1.29654	1.33626	1.36368	1.3893	1.51841	1.57382	1.67146	1.70376
											44	1.12772	1.13374	1.14443	1.1607	1.17655	1.20706	1.29003	1.32729	1.37323	1.40515	1.43514	1.58852	1.65556	1.77551	1.81571
											50	1.13337	1.13987	1.15143	1.16905	1.18625	1.21946	1.31046	1.35166	1.40272	1.4384	1.47204	1.6463	1.7236	1.86369	1.91116
										Table 7	Checksum -- influx by difference
											Cbin	0	0.2	0.56	1.12	1.68	2.8	6.16	7.84	10.08	11.76	13.44	24	30	44	50
											Cpin
											0	0	0	0	0	0	0	0	0	0	0	0	0	0	0	0
											2	0.602306	0.584053	0.554635	0.515993	0.484036	0.434262	0.34601	0.319487	0.293443	0.278536	0.266375	0.222431	0.209346	0.191329	0.186426
											4	0.796752	0.782878	0.759724	0.727724	0.699791	0.653379	0.56108	0.530468	0.498949	0.480216	0.464543	0.404761	0.385944	0.359212	0.351766
											6	0.892831	0.883085	0.86653	0.843032	0.821911	0.785492	0.70771	0.680195	0.650895	0.632993	0.617726	0.556939	0.536921	0.507709	0.499406
											8	0.950118	0.943466	0.932046	0.915568	0.900483	0.873836	0.814085	0.791963	0.767806	0.752732	0.739681	0.685871	0.667474	0.639995	0.632043
											12	1.01526	1.01271	1.00828	1.00176	0.995664	0.984571	0.958095	0.947685	0.93591	0.928338	0.921637	0.892484	0.881914	0.865507	0.860614
											24	1.08999	1.09292	1.09809	1.10587	1.11334	1.12744	1.16401	1.17963	1.19826	1.21081	1.22232	1.27724	1.29936	1.33641	1.34816
											30	1.10628	1.11052	1.11801	1.12935	1.1403	1.16114	1.21629	1.24035	1.26943	1.28927	1.30764	1.39776	1.43523	1.49959	1.52043
											38	1.12038	1.12578	1.13535	1.1499	1.16403	1.19112	1.2641	1.29654	1.33626	1.36368	1.3893	1.51841	1.57382	1.67146	1.70376
											44	1.12772	1.13374	1.14443	1.1607	1.17655	1.20706	1.29003	1.32729	1.37323	1.40515	1.43514	1.58852	1.65556	1.77551	1.81571
											50	1.13337	1.13987	1.15143	1.16905	1.18625	1.21946	1.31046	1.35166	1.40272	1.4384	1.47204	1.6463	1.7236	1.86369	1.91116
